# Supplementary material for: Phylogenomic incongruence in Ceratocystis: a clue to speciation?
Source: BMC Genomics. 2020 May 14;21:362. doi: 10.1186/s12864-020-6772-0 (PMC7222570; doi:10.1186/s12864-020-6772-0)
Supplement: Supplementary file 2 — Additional file 2:Figure S2. (A) MetaTree analysis of 1121 amino acid ML gene trees. The amino acid ML gene trees clustered showing major star-like radiation indicating a lack of phylogenetic resolution. (B) MetaTree analysis of 1121 nucleotide ML gene trees. The highlighted cluster shows the consensus trees of the C. fimbriata, C. manginecans and C. eucalypticola clade representing approximately 72% of all ML gene trees. The remaining clusters are supported by small numbers of the remaining ML gene trees. [file 12864_2020_6772_MOESM2_ESM.zip]

Archive with 2 entries (2 files):
- Figure-S2A.pdf
- Figure-S2B.pdf
